# Supplementary material for: Acinetobacter baumannii Isolates from COVID-19 Patients in a Hospital Intensive Care Unit: Molecular Typing and Risk Factors
Source: Microorganisms. 2022 Mar 28;10(4):722. doi: 10.3390/microorganisms10040722 (PMC9026468; doi:10.3390/microorganisms10040722)
Supplement: Supplementary file 1 [file microorganisms-10-00722-s001.zip]

Archive with 1 entries (1 files):
- microorganisms-1592759-supplementary.pdf
